# Supplementary material for: Structural insights into a citrate transporter that mediates aluminum tolerance in barley
Source: Proc Natl Acad Sci U S A. 2025 Aug 5;122(32):e2501933122. doi: 10.1073/pnas.2501933122 (PMC12358922; doi:10.1073/pnas.2501933122)
Supplement: Supplementary file 2 — Dataset S01 (XLSX) [file pnas.2501933122.sd01.xlsx]

## Sheet: Fig. 4
Figure 4A											Figure 4B												Figure 4C
Time	Injection	% of total injection	Average	s.d.	sem						Time	Injection	% of total injection	Average	s.d.	sem							Time	Injection	% of total injection	Average	s.d.	sem
30min	water	0.664334									30min	water	0.774276										30min	water	1.28164
		0.486757											0.584226												0.718615
		0.594112				30min		av	sem				0.567493				30min	av	sem						0.675338				30min		av	sem
		0.488776					water	0.602858	0.0556057				0.728791				water	0.644663	0.0443177						1.11139	0.946745	0.29719	0.148595		water	0.946745	0.148595
		0.780312	0.602858	0.124338	0.0556057		WT	2.71482	0.201975				0.56853	0.644663	0.0990975	0.0443177	WT	1.62121	0.0463484					WT	2.16444					WT	2.077	0.276749
	WT	2.10108					R358A	0.840761	0.137295			WT	1.62291				D92A	0.787395	0.0824888						1.46459					H314A	1.08011	0.17703
		2.77086					R535A	0.883179	0.0457345				1.58743				D99A	1.15306	0.0934687						1.89305					R225A	1.04852	0.123064
		2.56313					K126A	1.5096	0.238884				1.70304				P93A	1.05114	0.110781						2.7859	2.077	0.553497	0.276749		D92AD99A	1.17244	0.0548161
		2.7854											1.72652											H314A	1.41067
		3.35362	2.71482	0.45163	0.201975								1.46618	1.62121	0.103638	0.0463484									0.80499
	R358A	1.33856										D92A	0.560234												1.02466	1.08011	0.306624	0.17703
		0.881963											0.709577											R225A	1.06752
		0.803372											0.769673												1.15034
		0.601983											1.06287												0.70201
		0.577927	0.840761	0.307	0.137295								0.834624	0.787395	0.18445	0.0824888									1.27422	1.04852	0.246128	0.123064
	R535A	0.989752										D99A	1.19597											D92AD99A	1.22324
		0.793276											1.33265												1.23117
		0.820543											1.12924												1.0629	1.17244	0.0949442	0.0548161
		0.99947											1.29902										2h	water	4.02932
		0.812854	0.883179	0.102265	0.0457345								0.808439	1.15306	0.209002	0.0934687									3.55844
	K126A	2.32759										P93A	1.10452												3.38919
		1.48193											0.763619												4.13638	3.77833	0.361003	0.180502
		1.57959											0.939684											WT	6.88265
		1.29904											1.43345												6.28355
		0.859825	1.5096	0.534162	0.238884								1.01445	1.05114	0.247713	0.110781									6.57309
2h	water	2.01072									2h	water	3.43739												7.82213	6.89036	0.667616	0.333808
		1.95141				2h		av	sem				3.03473				2h	av	sem					H314A	5.44438				2h		av	sem
		2.1388					water	2.07999	0.0753664				3.30795				water	3.22139	0.0788903						4.2915					water	3.77833	0.180502
		1.95058					WT	7.50393	0.257192				3.28336				WT	6.61887	0.131713						4.77833	4.83807	0.578758	0.334146		WT	6.89036	0.333808
		2.34844	2.07999	0.168524	0.0753664		R358A	3.41252	0.200702				3.04351	3.22139	0.176404	0.0788903	D92A	4.26408	0.261222					R225A	4.1233					H314A	4.83807	0.334146
	WT	7.60058					R535A	4.17849	0.221289			WT	6.94903				D99A	5.23848	0.134364						5.11215					R225A	4.51898	0.21221
		7.55493					K126A	4.42755	0.294787				6.31819				P93A	5.07776	0.170097						4.49925					D92AD99A	5.25131	0.381493
		6.62733											6.30455												4.34122	4.51898	0.42442	0.21221
		7.49631											6.69724											D92AD99A	5.06836
		8.2405	7.50393	0.575099	0.257192								6.82532	6.61887	0.29452	0.131713									4.7013
	R358A	4.1591										D92A	3.38995												5.98427	5.25131	0.660765	0.381493
		3.06974											4.10237
		3.37714											4.45619
		3.40386											4.98731
		3.05276	3.41252	0.448784	0.200702								4.38461	4.26408	0.584111	0.261222
	R535A	4.60716										D99A	5.09442
		3.82945											5.27902
		3.98465											5.33651
		4.7967											5.64685
		3.67448	4.17849	0.494817	0.221289								4.83561	5.23848	0.300448	0.134364
	K126A	5.07102										P93A	5.57702
		4.0753											4.60603
		5.14435											5.01782
		4.22188											5.32063
		3.62521	4.42755	0.659163	0.294787								4.8673	5.07776	0.380347	0.170097

## Sheet: Supp Fig.1
Supplementary Figure 1
Time	Injection	% of total injection	Average	s.d.	sem
1h	water	3.31673
		4.00719						av		sem
		5.43175						60	120	60	120
		3.69053	4.11155	0.924268	0.462134		water	4.11155	6.14031	0.462134	0.882799
	WT	5.55342					WT	5.79482	13.184	0.158107	1.44815
		5.84762					HvAACT1cryst	6.37907	12.9329	0.358976	0.706153
		5.55663
		6.22164	5.79482	0.316213	0.158107
	HvAACT1cryst	6.3024
		6.56566
		7.19003
		5.45819	6.37907	0.717953	0.358976
2h	water	4.92613
		5.56798
		8.75903
		5.30812	6.14031	1.7656	0.882799
	WT	16.9084
		10.6619
		14.0337
		11.1318	13.184	2.8963	1.44815
	HvAACT1cryst	13.5282
		13.1174
		14.1694
		10.9164	12.9329	1.41231	0.706153

## Sheet: Supp Fig.19
Supplementary Figure 19
20250529												20250606												20231117
Time	Injection	% of total injection	Average	s.d.	sem		av	sem				Time	Injection	% of total injection	Average	s.d.	sem			av	sem			Time	Injection	% of total injection	Average	s.d.	sem			av	sem
30min	water	0.569695				water	0.567747	0.074528				30min	water	0.398516					water	0.374653	0.00909901			30min	water	0.463224					water	0.540094	0.0475682
		0.778401				WT	1.45961	0.0408309						0.370979					WT	1.70632	0.0372742					0.500762					WT	1.84866	0.0264469
		0.460099				D92A	0.892782	0.0420596						0.354592					H314A	1.10273	0.0915386					0.678648					H314A	0.887001	0.049998
		0.464371	0.568141	0.149056	0.074528	D99A	1.04022	0.0360317						0.371404	0.373873	0.018198	0.00909901		R225A	1.13229	0.0743193					0.517742	0.540094	0.0951364	0.0475682		R225A	0.658656	0.0261807
	WT	1.40893				P93A	0.71488	0.0885776					WT	1.60494					D92AD99A	0.885828	0.0367937				WT	1.89873					D92AD99A	0.747327	0.0392436
		1.37264												1.75233												1.87848
		1.54258												1.69695												1.77867
		1.51428	1.45961	0.0816618	0.0408309									1.77105	1.70632	0.0745484	0.0372742									1.83877	1.84866	0.0528938	0.0264469
	D92A	0.816017											H314A	1.35304											H314A	0.775608
		0.861428												1.01007												1.01744
		0.88162												0.932017												0.891495
		1.01206	0.892782	0.0841191	0.0420596									1.11578	1.10273	0.183077	0.0915386									0.863457	0.887001	0.099996	0.049998
	D99A	1.01511											R225A	1.32671											R225A	0.6404
		1.11178												1.01594												0.699122
		0.950859												1.01614												0.592743
		1.08314	1.04022	0.0720633	0.0360317									1.17038	1.13229	0.148639	0.0743193									0.702358	0.658656	0.0523614	0.0261807
	P93A	0.615676											D92AD99A	0.860661											D92AD99A	0.663406
		0.675774												0.985777												0.736724
		0.592823												0.810847												0.736032
		0.975424	0.714924	0.177155	0.0885776									0.886028	0.885828	0.0735874	0.0367937									0.853148	0.747327	0.0784873	0.0392436
													R358A	0.996407
20230310														1.23639										20230210
Time	Injection	% of total injection	Average	s.d.	sem		av	sem						0.989908						av	sem			Time	Injection	% of total injection	Average	s.d.	sem			av	sem
30min	water	0.359145				water	0.445715	0.0786535						1.39966	1.15559	0.199072	0.0995358		water	0.374653	0.00909901			30min	water	0.386041					water	0.38641	0.0136267
		0.317215				WT	1.82716	0.23889					R535A	1.01451					WT	1.70632	0.0372742					0.424471					WT	1.24275	0.0801883
		0.669659				D92A	0.76763	0.0679615						0.88348					R358A	1.15559	0.0995358					0.361682					R358A	0.793304	0.11191
		0.436842	0.445715	0.157307	0.0786535	D99A	0.815109	0.011469						1.05589					R535A	0.995289	0.0382605					0.373448	0.38641	0.0272534	0.0136267		R535A	0.468918	0.0442101
	WT	1.75184				P93A	0.720855	0.0306757						1.02728	0.995289	0.076521	0.0382605		K126A	0.792405	0.0280029				WT	1.10912					K126A	0.722668	0.083459
		1.56102											K126A	0.851482												1.33505
		1.47348												0.784279												1.42142
		2.5223	1.82716	0.477779	0.23889									0.814657												1.10542	1.24275	0.160377	0.0801883
	D92A	0.899205												0.719202	0.792405	0.0560057	0.0280029								R358A	0.539865
		0.608821																								0.687169
		0.860374																								0.901876
		0.70212	0.76763	0.135923	0.0679615																					1.04431	0.793304	0.22382	0.11191
	D99A	0.807803																							R535A	0.393409
		0.787858																								0.471973
		0.842015																								0.418201
		0.82276	0.815109	0.0229381	0.011469																					0.592089	0.468918	0.0884201	0.0442101
	P93A	0.640443																							K126A	0.890134
		0.708506																								0.777183
		0.780855																								0.493503
		0.753616	0.720855	0.0613514	0.0306757																					0.729854	0.722668	0.166918	0.083459
